# Supplementary material for: Lasting connectivity increase and anxiety reduction via transcranial alternating current stimulation
Source: Soc Cogn Affect Neurosci. 2018 Oct 30;13(12):1305–16. doi: 10.1093/scan/nsy096 (PMC6277743; doi:10.1093/scan/nsy096)
Supplement: Supplementary Data [file nsy096_supp.zip]

Archive with 5 entries (5 files):
- scan-18-051-File001.docx
- nsy096.docx
- scan-18-051-File002.docx
- scan-18-051-File008.docx
- nsy096.pdf
